# Supplementary material for: Acute Toxic and Genotoxic Effects of Aluminum and Manganese Using In Vitro Models
Source: Toxics. 2021 Jun 30;9(7):153. doi: 10.3390/toxics9070153 (PMC8309840; doi:10.3390/toxics9070153)
Supplement: Supplementary file 1 [file toxics-09-00153-s001.zip]

Archive with 1 entries (1 files):
- toxics-1179913-supplementary.pdf
